# Supplementary material for: Effect of PTGES3 on the Prognosis and Immune Regulation in Lung Adenocarcinoma
Source: Anal Cell Pathol (Amst). 2023 Jun 28;2023:4522045. doi: 10.1155/2023/4522045 (PMC10322580; doi:10.1155/2023/4522045)
Supplement: Supplementary Materials — Supplementary 1: The top 100 PTGES3-correlated genes identified using Gene Expression Profiling Interactive Analysis 2 database. [file 4522045.f1.txt]

Gene Symbol	Gene ID	PCC
PRIM1	ENSG00000198056.13	0.68
PTGES3P1	ENSG00000234518.2	0.68
TBC1D15	ENSG00000121749.15	0.66
PA2G4	ENSG00000170515.13	0.65
NEMP1	ENSG00000166881.9	0.65
ATXN7L3B	ENSG00000253719.3	0.64
TUBA1B	ENSG00000123416.15	0.63
RAB21	ENSG00000080371.5	0.63
PCBP2	ENSG00000197111.15	0.62
NABP2	ENSG00000139579.12	0.60
CCDC59	ENSG00000133773.11	0.60
RACGAP1	ENSG00000161800.12	0.60
PTGES3P3	ENSG00000229204.3	0.60
CACYBP	ENSG00000116161.17	0.60
TMEM106C	ENSG00000134291.11	0.60
COPZ1	ENSG00000111481.9	0.59
VTA1	ENSG00000009844.15	0.59
ATP5B	ENSG00000110955.8	0.59
RP11-730G20.2	ENSG00000253341.1	0.59
CDK2	ENSG00000123374.10	0.59
NUP37	ENSG00000075188.8	0.59
TUBA1C	ENSG00000167553.14	0.59
TMPO	ENSG00000120802.13	0.58
TMEM5	ENSG00000118600.11	0.58
SENP1	ENSG00000079387.13	0.58
UBE2N	ENSG00000177889.9	0.58
RAN	ENSG00000132341.11	0.58
SLBP	ENSG00000163950.12	0.58
RPAP3	ENSG00000005175.9	0.58
CCT4	ENSG00000115484.14	0.57
NACA	ENSG00000196531.10	0.57
TWF1	ENSG00000151239.13	0.56
GPN3	ENSG00000111231.8	0.56
RAD51AP1	ENSG00000111247.14	0.56
PSMD14	ENSG00000115233.11	0.56
XPOT	ENSG00000184575.11	0.56
DENR	ENSG00000139726.10	0.56
SARNP	ENSG00000205323.8	0.56
RP4-785G19.2	ENSG00000236456.1	0.56
PWP1	ENSG00000136045.11	0.56
C12orf29	ENSG00000133641.17	0.56
HCCS	ENSG00000004961.14	0.56
KRR1	ENSG00000111615.12	0.56
PPP1CC	ENSG00000186298.11	0.56
RFC5	ENSG00000111445.13	0.56
TMEM19	ENSG00000139291.13	0.56
PPHLN1	ENSG00000134283.17	0.55
UNG	ENSG00000076248.10	0.55
MRPL42	ENSG00000198015.12	0.55
DCUN1D1	ENSG00000043093.13	0.55
DIABLO	ENSG00000184047.15	0.55
RNF41	ENSG00000181852.17	0.55
KANSL2	ENSG00000139620.12	0.55
MAD2L1	ENSG00000164109.13	0.55
YWHAQ	ENSG00000134308.13	0.54
NMD3	ENSG00000169251.12	0.54
TCP1	ENSG00000120438.11	0.54
CCNA2	ENSG00000145386.9	0.54
EIF2S2	ENSG00000125977.6	0.54
PRKAG1	ENSG00000181929.11	0.53
SGOL1	ENSG00000129810.14	0.53
USP45	ENSG00000123552.17	0.53
MRPL3	ENSG00000114686.8	0.53
NCAPG	ENSG00000109805.9	0.53
ATF1	ENSG00000123268.8	0.53
CCNB1	ENSG00000134057.14	0.53
NEK2	ENSG00000117650.12	0.53
NAA50	ENSG00000121579.12	0.53
COMMD2	ENSG00000114744.8	0.53
KPNA4	ENSG00000186432.8	0.53
MAPRE1	ENSG00000101367.8	0.53
DDX47	ENSG00000213782.7	0.53
XRCC5	ENSG00000079246.15	0.53
RAD51	ENSG00000051180.16	0.53
SMNDC1	ENSG00000119953.12	0.53
NUSAP1	ENSG00000137804.12	0.53
RAP1B	ENSG00000127314.17	0.53
TDG	ENSG00000139372.14	0.53
VPS33A	ENSG00000139719.9	0.53
PSMD12	ENSG00000197170.9	0.53
SRSF3	ENSG00000112081.16	0.53
HAT1	ENSG00000128708.12	0.53
CKS1B	ENSG00000173207.12	0.53
TIMELESS	ENSG00000111602.11	0.53
CNBP	ENSG00000169714.16	0.53
SHMT2	ENSG00000182199.10	0.53
CS	ENSG00000062485.18	0.53
KIAA1524	ENSG00000163507.13	0.53
HNRNPC	ENSG00000092199.17	0.52
RRM2	ENSG00000171848.13	0.52
TRA2B	ENSG00000136527.17	0.52
FBXO45	ENSG00000174013.7	0.52
GTF2H3	ENSG00000111358.13	0.52
OIP5	ENSG00000104147.8	0.52
GMPS	ENSG00000163655.15	0.52
LARP4	ENSG00000161813.20	0.52
CCNB2	ENSG00000157456.7	0.52
RQCD1	ENSG00000144580.13	0.52
FBXO5	ENSG00000112029.9	0.52
H2AFZ	ENSG00000164032.11	0.52
